# Supplementary material for: Generation of Gαi knock-out HEK293 cells illuminates Gαi-coupling diversity of GPCRs
Source: Commun Biol. 2023 Jan 28;6:112. doi: 10.1038/s42003-023-04465-2 (PMC9884212; doi:10.1038/s42003-023-04465-2)
Supplement: Supplementary file 3 — Supplementary Data [file 42003_2023_4465_MOESM3_ESM.xlsx]

## Sheet: Fig1
	Fig.1a
		GNAI1	GNAI2	GNAI3	GNAO	GNAZ	GNAT1	GNAT2	GNAT3
		0.283	0.27	0.616	0.000189	0.0193	6.91e-06	0.00031	0
		0.186	0.195	0.494	0.000107	0.018	7.27e-06	0.000202	0
		0.09	0.13	0.201	3.05e-05	0.00766	8.21e-07	9.9e-05	0

## Sheet: Fig2
	Fig. 2a															Fig.2b
		Log (M)	mock			MOR			mock + Gαi2			MOR + Gαi2					Log (M)	mock			MOR			mock + Gαi2			MOR + Gαi2
		vehicle	100	100	100	100	100	100	100	100	100	100	100	100			vehicle	100	100	100	100	100	100	100	100	100	100	100	100
		-12	92	99.1	103.2	102.7	98.3	102	97.5	100.9	112.8	94.7	97.6	104.6			-12	98.2	102.8	105.9	93.5	98.8	103.3	99.3	101.1	100	99.5	100.6	106.6
		-11	102.3	106.6	105.2	103.9	94.7	97.6	97	104.2	115.1	98.1	102.8	111.9			-11	89.2	103.6	115.2	81.7	106.1	109.6	91.8	102.7	108.9	93.8	99	115.1
		-10	104.8	103.7	99.8	90.6	89.4	90.8	97.4	104.4	119.9	93.4	99.9	114.8			-10	95.7	110.6	113	88.8	104.5	113.5	91.9	100	110.3	94.2	101.1	113.9
		-9	97.2	98.4	105.6	52.1	52.9	55.9	97.2	105.1	120.3	82.3	94.2	97			-9	99.5	103.2	122.8	93.8	101.4	116.9	95	98.4	108	90.4	94.3	101.3
		-8	109.5	89.9	107.9	27.6	27	37.5	96.7	103.6	120.2	42.1	53.5	47.3			-8	101.8	102	124.6	94.2	98.1	119	97	95.6	109.3	60.4	59.4	54
		-7	94.5	74.7	105.8	18.3	15.8	28.6	98.9	99.7	119	13.8	18.7	18.1			-7	104.6	89.8	126	94	87.2	107.6	98.5	90.4	105.8	20.9	20.7	17.1
		-6	68.1	88.3	89.5	9.3	16.7	22.7	90.9	101.1	104.4	5.7	17.9	11.4			-6	97.2	109.4	119.5	91.8	97.8	102.7	98.1	93	95.2	11	13.8	9

## Sheet: Fig3
	Fig.3A																Fig.3B
	D1R	Log (M)	parent-mock			parent-receptor			ΔGαi-mock			ΔGαi-receptor					H1R	Log (M)	parent-mock			parent-receptor			ΔGαi-mock			ΔGαi-receptor
		vehicle	1	1	1	1	1	1	1	1	1	1	1	1				vehicle	0	0	0	0	0	0	0	0	0	0	0	0
		-11	1	1.1	1.1	1.3	1.2	1.2	1	1.2	1	1.2	1.2	1.2				-9	0.4	0	0.8	2.9	3.2	4.4	0.4	-0.5	-0.5	3.1	0	1.3
		-10	1.1	1.1	1.1	3.9	3.6	3.5	1	1.3	1.1	2.9	2.9	3.2				-8	0	0.1	1.2	19.4	24.7	24.9	0.3	-0.2	0.1	12	10.7	17.1
		-9	1.1	1.2	1.3	24.8	20.7	29.1	1.1	1.2	1.2	19.5	21.7	25				-7	0.3	0.3	1.1	39	38.9	43.5	0.6	0.1	0.5	30.4	29.4	37.2
		-8	1.1	1.3	1.3	40.5	35	51.7	1.1	1.3	1.3	49.4	61.6	70.6				-6	0.7	0.8	0.8	42.5	43.9	48.1	0.8	0.1	0.2	35.8	34.7	43
		-7	1.2	1.3	1.3	42.6	35	54.6	1.3	1.5	1.7	58	70.1	75.6				-5	1.5	1.2	1.3	45.1	45.2	50.7	1.7	2.6	0.4	38.6	37.1	45
		-6	1.7	1.9	1.7	41.6	34.5	39.7	2.4	2.2	1.7	57.9	71	62.8
																	α1A	Log (M)	parent-mock			parent-receptor			ΔGαi-mock			ΔGαi-receptor
	V2R	Log (M)	parent-mock			parent-receptor			mock + Gαi2			receptor + Gαi2						vehicle	0	0	0	0	0	0	0	0	0	0	0	0
		vehicle	1	1	1	1	1	1	1	1	1	1	1	1				-10	0.1	-0.2	-0.2	1	0.9	0	-0.1	-0.4	0	2.3	-0.4	0.2
		-13	1	1	1.2	1.9	1.9	2.4	1	1	1	1.6	1.6	1.8				-9	0.1	-0.5	0.5	10.5	9.3	5.3	-0.3	-0.7	0.4	8.9	4.6	4.4
		-12	1	1.1	1.1	9.4	9.9	15.7	1.1	1.1	1.2	7	7.3	11.6				-8	0.2	0.1	0.9	52.5	53.8	49.6	-0.1	-0.3	0.2	46.3	46.3	47.9
		-11	1	1	1.4	73.1	77.4	124.1	1.1	1.1	1.4	43.5	46.1	93.5				-7	0.4	1.1	0	62.6	62.8	65.8	0.2	0.1	0.6	57.6	61.1	64.6
		-10	1	1	1.4	173.3	175.2	203.4	1.1	1.2	1.4	182.7	187.9	272.6				-6	0.6	0.3	0	64	64.3	68.6	0.7	1	1	60.3	63.4	67.3
		-9	1.1	1.2	1.3	185	184.8	199.3	1.2	1.2	1.6	214.6	216.6	309.2
		-8	1.2	1.2	1.3	179.8	179.3	161.8	1.2	1.2	1.6	210	211.7	287.3
																	CB1		parent-mock			parent-receptor			ΔGαi-mock			ΔGαi-receptor
																		vehicle	0	0	0	0	0	0	0	0	0	0	0	0
																		-10	0	0.7	0.2	2.2	3.1	2.7	-0.1	-0.3	-0.4	2.5	0.2	0.2
																		-9	-0.3	0.1	0.4	15.7	19.5	15.9	-0.3	-0.2	-0.7	15.6	8.7	5.2
																		-8	0.3	0.7	0.4	27.7	32.1	28.4	0	0.3	-0.6	30.3	21.3	15.4
																		-7	0	0.5	0.9	30	34.2	29.8	0.4	-0.3	-0.1	33.3	24.1	18.5
																		-6	3.6	1.5	2.2	35.7	37.9	34.5	1.6	1.4	0.7	36.6	27.4	22.7
																	EP3		parent-mock			parent-receptor			ΔGαi-mock			ΔGαi-receptor
																		vehicle	0	0	0	0	0	0	0	0	0	0	0	0
																		-11	-0.3	0	-0.1	0.6	1.5	1	0.2	-0.1	-0.1	-0.5	1.2	2
																		-10	-0.5	0.3	0.2	7.1	6.3	11.9	-0.2	-0.7	0.1	3.5	6.1	11.6
																		-9	0.3	1.2	0	25.7	20.5	29.1	0.5	0.2	0.3	19.6	20.8	31.9
																		-8	-0.2	-0.1	0	31.1	25.7	34.2	0.6	0.1	0.4	27.2	27.8	39.3
																		-7	0.3	0	0.8	30.3	25.2	35	0.6	0	0.9	29.8	28.8	39.4

## Sheet: Fig4
	Fig.4a																								Fig.4b
		D2R	Log (M)	Gαi (-)			Gαi1			Gαi2			Gαi3			Gαo			Gαz								S1P1	CCR2	S1P3	D4R	MOR	D2R	CB1	CCR5	GPR34	SSTR2	LPA1
			vehicle	100	100	100	100	100	100	100	100	100	100	100	100	100	100	100	100	100	100					Gαi1	-0.75	-0.65	-1.12	-1.24	-1.06	-0.58	-0.17	-0.13	-0.19	-0.07	-0.38
			-12	104.2	89.2	96.8	101.8	102.8	102.1	98	109.8	105.1	97	101.2	103	101.5	97.7	99.3	101.3	99.2	101.3					Gαi2	-0.79	-0.61	-1.02	-1.35	-1.11	-0.6	0	-0.05	-0.26	-0.33	-0.27
			-11	116	96.7	95.6	103.4	103.7	105.8	101.9	110.2	109.1	101.1	107.6	98.9	101	95.5	99.4	104	96.3	102.1					Gαi3	-0.59	-0.42	-0.98	-1.27	-1.25	-0.86	-0.16	-0.14	-0.22	-0.06	-0.29
			-10	110.1	92.5	84.8	98.8	102.8	105.7	94.7	109.4	108.3	98.5	103.2	100.7	95.5	93.1	98	103.8	102.3	102.2					Gαo	-0.7	-0.85	-1.24	-0.98	-0.88	0	-0.41	-0.35	-0.15	-0.52	-0.53
			-9	101.8	94.7	62.1	81.1	84.6	95.2	81	83.1	100.1	84	93.4	94.5	48	53.1	58.9	98.3	92.2	109.2					Gαz	0	0	0	0	0	-1.18	-0.41	-0.16	-0.04	-0.12	0
			-8	101.7	98.2	44	29.2	37.2	37.5	31.4	48.8	30.9	37.5	56.5	55.5	15.4	19.7	22.9	44.8	72	79.1
			-7	138.7	107.2	80.2	12.4	20.4	15	11.3	23	11.6	15	28.8	22.5	17.6	17.1	21.8	14.2	30.1	30.7
			-6	199.3	175.6	136.3	14.7	23.6	18.7	12.4	24	14.3	17.5	28.6	24.6	30.8	23.2	30.1	10	25.8	26.7
		D4R	Log (M)	Gαi (-)			Gαi1			Gαi2			Gαi3			Gαo			Gαz
			vehicle	100	100	100	100	100	100	100	100	100	100	100	100	100	100	100	100	100	100
			-12	89.1	107	102.6	96	91.6	101	94	84.2	96.9	92.8	94	98.8	94.7	94.2	94.9	94.8	93	101.3
			-11	90.6	100.5	104.8	97.4	90.7	97.9	95.4	85.2	95.4	93.5	93	99.6	94.3	95.4	99.8	97.5	86.5	97.6
			-10	88.6	96.3	105.7	97.3	90.5	98.1	95.2	85	97.2	93.6	90.7	97.3	94.4	98.3	95.4	71.1	42.4	94.3
			-9	83.3	86.8	105.2	84.7	70.7	87.2	73.9	69.1	90.9	75.9	74.6	92.7	70.8	59.8	79.7	23.7	11.4	48.1
			-8	90.5	48	110.8	68.6	50.7	75.9	62.7	48.6	82.3	60.2	56.8	80.4	35.8	25.2	44.4	12.7	10.1	23.4
			-7	114.1	122.8	133	60.6	45.4	63.1	59.1	45.1	72.2	59.7	50.7	70.3	28.9	28.5	31.4	12	15.9	20.8
			-6	184.4	179.5	204.8	68	54	67.7	66.1	48.2	74.4	67	58.5	76.7	40.9	39.4	39.2	20.7	22.1	29.8
		MOR	Log (M)	Gαi (-)			Gαi1			Gαi2			Gαi3			Gαo			Gαz
			vehicle	100	100	100	100	100	100	100	100	100	100	100	100	100	100	100	100	100	100
			-12	90.8	112	105.8	98.9	98.5	102.3	99.6	102.4	99.9	98.3	96.1	101.6	98.7	101.1	99.4	96.6	104.9	100
			-11	81.9	112.3	111.8	98.9	100	101.4	99.3	100	102.7	99.6	98.2	104.7	97.6	99.5	100.5	95.8	103	98.9
			-10	83.2	118.5	116.8	97	95.7	98.1	99.2	98.7	99.7	99.2	96.9	104	96.2	98.8	99.9	93.1	90.4	82.7
			-9	86	118.5	117.4	94.2	80.2	81.9	92.1	80.2	87	94.7	83.9	87.7	89.6	81.1	78.2	44.6	27.9	22.9
			-8	84.3	126.3	117.3	45.3	33.1	43.8	46.4	36.8	44.1	59.6	43.6	48.9	29.8	25.6	29	16.3	8.5	9.7
			-7	84.2	124.1	114.1	20.8	11.1	18.2	17.5	12	15.6	23.1	15.7	21	15.8	10.6	13.2	13.1	6.4	8.5
			-6	90.1	115.1	112.2	16.4	8	14.3	13.2	7.5	11.3	16.1	10.5	14.3	14.5	8.9	11.3	12.5	5.8	7
		SSTR2	Log (M)	Gαi (-)			Gαi1			Gαi2			Gαi3			Gαo			Gαz
			vehicle	100	100	100	100	100	100	100	100	100	100	100	100	100	100	100	100	100	100
			-14	85.6	116.8	105.2	99.8	105.9	93.8	98.2	102.5	98.9	99.2	98.9	95.3	100.3	100.2	94.8	99	101.3	97.2
			-13	82.1	113.2	109.6	95.9	106.9	97.8	97.7	102.9	94.7	98.7	98.2	94.2	102.9	102.1	98.1	100.9	84.8	96.6
			-12	87.4	90.5	115.7	96.5	102.5	93.3	95.2	98	92.1	97.1	97.5	88.8	100.7	101.5	93.2	97.2	101.5	97.7
			-11	78.9	124.7	120.8	91.8	80.2	82.2	91	93.5	77	88.7	79.7	77.8	95.8	94.3	94.3	96.5	85	93.7
			-10	59.4	141	121.2	47.2	25.3	39.4	43.3	75.7	32.1	38.7	37.2	33.7	67.5	40.5	68.8	45	19.4	38.3
			-9	80.6	155.8	134	18.7	11.5	12	15.3	49.8	9.4	16.2	19	11.2	24.4	12.3	21.3	14.7	7	9.1
			-8	99.6	181.4	157.9	18.6	10.3	7.1	15.3	46.3	6.4	17	18.7	8.2	20.2	13	10.6	14	6.6	5.1
		CB1	Log (M)	Gαi (-)			Gαi1			Gαi2			Gαi3			Gαo			Gαz
			vehicle	100	100	100	100	100	100	100	100	100	100	100	100	100	100	100	100	100	100
			-11	102.2	104	103.7	100.6	97.7	104	99	111	104.4	98.4	99.2	104.8	99.2	101.6	103.8	100.8	100.9	101.7
			-10	100.8	97.1	110.2	99.6	102.7	106.7	78.9	109.3	106.2	100.8	96.4	107.3	99.5	101.4	106.1	102.6	102.9	105.2
			-9	99.3	99.8	110.1	97	100.7	103	99.1	107.8	106.2	97.6	97.3	105	100.6	105.6	92.6	101.4	105.6	108.6
			-8	102.8	114.9	120.5	66.7	90.4	102.1	61.1	85.6	101.5	63.5	90.7	100.2	76.1	96.7	101.8	79.3	97.4	104.5
			-7	147.3	167.3	199.1	31.9	43	56.5	25.4	40.1	46.4	30.5	50.6	57.8	37.4	56.3	76.3	31.2	63.1	68.2
			-6	161.2	144.8	401.1	28.4	35.6	24.8	22.8	33.1	19.9	29.3	45.2	30	31	45	40.9	21.6	47	34.5
			-5	158.8	148.5	491.9	23.9	26.6	18.9	20	27.5	16.2	25.7	39.5	25.6	28.8	42.4	36	18.1	39.3	32.2
		LPA1	Log (M)	Gαi (-)			Gαi1			Gαi2			Gαi3			Gαo			Gαz
			vehicle	100	100	100	100	100	100	100	100	100	100	100	100	100	100	100	100	100	100
			-11	104.2	79	98.7	109	99.2	98.6	101.1	79	100.8	103.4	99.3	96.7	106.5	96.8	93.8	100.7	99.6	102.4
			-10	116.2	92.2	99.5	107.3	100.2	100	104.7	95.6	96.8	103	96.2	91	107.8	95.6	95.4	103.4	93.1	104.3
			-9	111.2	96	99.2	93.3	78.9	87.6	86.3	74	84.5	87.7	74.3	83.3	101.7	78.6	90	91.6	68	89.7
			-8	112.3	98.4	85.7	59.7	45.5	58.4	46.7	42.6	51.3	48.9	42.6	57	65.5	47	63	63.1	62.4	56.4
			-7	136.3	107.3	89.5	37	38	36.8	29	34.3	33	33.6	34.2	36.1	44.6	36.1	45.7	60.4	73.9	53.7
			-6	156.6	109.2	88.4	32.8	36.2	34.6	24.6	30.7	31.5	31.4	32	34.1	39.7	35.7	40.9	63.8	75.1	51.5
			-5.5	169.4	113.3	92.2	32.7	35.1	34.3	23.4	29.5	30.7	30.7	32.5	34	37.8	36.4	39.7	64.4	73.9	52.4
		S1P1	Log (M)	Gαi (-)			Gαi1			Gαi2			Gαi3			Gαo			Gαz
			vehicle	100	100	100	100	100	100	100	100	100	100	100	100	100	100	100	100	100	100
			-12	99.6	108.3	98.9	97.3	100.6	108.4	102.5	98.9	106.5	100.1	93.1	122.4	99.1	98.1	106.8	101.4	105.3	123.7
			-11	113.6	111.6	109.6	91.3	96.7	82.8	97	95.1	90.9	91.9	93.6	97.1	100.6	94.4	100.7	84.9	83	94
			-10	111.7	111.6	105.4	68.5	75.4	76.4	72	70.9	81.5	64.4	62.9	76	71	71.1	91.3	50.5	38.8	64.9
			-9	128.6	123.8	121.1	34.4	28.6	52.8	34.2	23.3	53.9	33.7	21.7	48	41.3	27	60.9	29.9	20.8	36.1
			-8	224.9	197.7	149.5	26.1	16.9	33.1	22.6	13.5	29.3	28.2	16	29.7	35.7	26	52	35.5	26.8	38.4
			-7	276.2	276.6	201.8	25.8	18.9	27.5	21.9	15.4	24.5	31	16.4	30.5	38.7	37.1	55.8	39.8	38.6	45.6
			-6	303.7	313.3	235.1	26.9	19.7	28.7	21.4	16	25.3	31.1	19.8	33.1	41.7	38.4	60.5	42.8	39.4	46.9
		S1P3	Log (M)	Gαi (-)			Gαi1			Gαi2			Gαi3			Gαo			Gαz
			vehicle	100	100	100	100	100	100	100	100	100	100	100	100	100	100	100	100	100	100
			-12	107	107.9	94.8	99.2	97.1	101.8	101.6	100.6	97.3	93.4	97.2	100.6	100.6	103.1	99.5	95.2	101.4	97.4
			-11	102.6	102	98.2	98.1	96.2	99.3	96.7	99.3	91.5	95.1	99.1	101.3	99.7	98.7	109.1	71.1	86.7	73.2
			-10	101.2	86.9	96.7	75.6	86.4	82.6	67.5	86.3	81.2	68	86.7	80.6	83.1	93.8	86.3	33.5	40.2	38.2
			-9	90.4	73.5	80.9	35.5	35.9	45.8	26.6	32	42.8	28.9	34.9	36.5	38.1	45	50.4	18.2	20.9	19.1
			-8	102.6	75.2	76.6	22.3	17.6	18.7	16.7	14.8	17.3	21.1	16.8	19.5	24.3	24.3	24.9	16.9	18.2	18
			-7	117.3	92.8	89	19.8	14.4	17.1	15.9	12	13.3	19.3	15.1	18.2	22.1	20.3	21.7	17.4	19	21.5
			-6	125.9	96.7	90.2	19.1	14.2	16.7	15.7	12.2	12.5	20.5	15.2	15.9	21.6	20.2	19.8	18.9	19.5	20.5
		GPR34	Log (M)	Gαi (-)			Gαi1			Gαi2			Gαi3			Gαo			Gαz
			vehicle	100	100	100	100	100	100	100	100	100	100	100	100	100	100	100	100	100	100
			-11	112.5	104.4	110.3	99.1	105.5	103.6	100.2	103.6	102.3	100.1	94.7	97.6	91.9	104.7	102.6	86	106.7	99.3
			-10	123.4	105.2	121.5	104.8	103.6	103.5	102.7	100.5	106	98.5	101.4	103.8	105.9	105.1	105	90.5	103.7	101.6
			-9	136.5	107.8	130.5	101.8	103.8	97.1	101.9	102.1	99	97.5	97.4	99.6	101.6	105.3	98.2	86.7	103	95.2
			-8	120.4	120.5	125.5	79.3	94.8	74.7	81	94.4	72.8	69.3	94	76.1	76.2	97.6	70.7	61.6	86	63
			-7	134.1	114.5	132.6	52.9	74.7	55.1	56.2	73.3	48.6	48.9	72	50.5	56.1	73.1	53.3	38.7	58	36.6
			-6	128.1	110.3	128.9	47.6	62.6	48.9	48.2	60.7	42.4	44.5	58.5	44.6	49.7	60.9	46.2	24.9	39.1	24.4
			-5.5	112.3	113.9	113.9	46.2	66.2	46.1	49.8	61	42.3	44.9	63.5	42.6	49.7	65.7	43.4	23.2	42.4	23.3
		CCR5	Log (M)	Gαi (-)			Gαi1			Gαi2			Gαi3			Gαo			Gαz
			vehicle	100	100	100	100	100	100	100	100	100	100	100	100	100	100	100	100	100	100
			-13	99.6	78.3	108.4	104.1	102.2	100.2	102.4	101.1	93.4	103.2	101.4	95.9	99.3	100.4	101.3	103.8	99.1	100.1
			-12	103.1	103.1	108.3	100.9	98.8	96.9	105.3	94.2	97.1	101	101.7	99.3	100.8	100.1	99.6	104.4	100.4	101.4
			-11	103.9	105.2	113.8	101.3	99	93.6	101.6	91.6	88.4	101.2	98.4	101.8	100.4	96.4	99.9	106.2	102.9	98.6
			-10	104.8	105.1	119.4	83.8	82.7	84.9	83.3	77.9	78.6	89.6	82.9	80.2	90.3	80.3	91.1	88	89.4	90.8
			-9	111.3	102.5	126.7	48.9	67.3	51	47.9	62.4	51.3	57.5	70.9	57.7	57.9	66.9	65.5	29.6	61.5	37.7
			-8	106.1	100.7	135	35.9	56.3	32.7	30.8	52.1	32.8	39.4	63.1	37.7	36.8	57.4	40.3	17.9	44.3	20.3
			-7.5	116	101.6	128.8	32.8	55.7	32.6	30.6	52.3	32.2	37.7	63.9	38.4	37.6	55.2	39	18.4	40.8	18.5
		CCR2	Log (M)	Gαi (-)			Gαi1			Gαi2			Gαi3			Gαo			Gαz
			vehicle	100	100	100	100	100	100	100	100	100	100	100	100	100	100	100	100	100	100
			-13	103.2	113.7	103.2	99.7	99	99.7	102.2	97.4	98.5	96.7	97.3	100.9	96.7	100.2	100	98.1	102	101.2
			-12	112.3	111.9	104.9	101.8	98.1	103.1	102.1	95.5	102.1	99.6	103	102.4	94.1	99.7	102.1	100.3	104.2	103.1
			-11	111	119.1	94.8	93.4	94	101.2	95.4	96.5	84.7	90.8	95.4	101.1	91.6	101.5	103.4	92.9	97.6	106.1
			-10	115.2	118.9	102.6	76	78.3	84.2	76.6	78.7	86.1	65.3	74.5	81.8	83	90.1	91.7	34.2	52.6	69.5
			-9	123.9	130.1	104.5	33.1	40.6	52.6	34.1	37.5	48.4	28.2	32.2	40.1	43.4	47.5	60.5	12	14.3	18.5
			-8	131.3	153.7	121.2	19.8	22.5	27.9	20.3	20.7	25	18.7	18.3	20.9	28.5	27.4	31.9	9.8	9	9.9
			-7.5	133.9	156.9	120.1	18.6	15.8	24.8	18.4	21.1	24.9	19.6	18.2	22.4	29.8	28.4	29.3	9.6	9.4	9.9

## Sheet: Sup Fig1
	Sup Fig.1
		parent	∆Gαi	small intestine
		0	0	0.00642
		0	0	0.00721
		0	0	0.0033

## Sheet: Sup Fig3
	Sup Fig.3
			Parent					Parent + PTX					∆Gαi
		Collagen (-)	1.00	1.00	1.00	1.00	1.00	0.632	0.844	0.955	0.703	0.844	0.783	0.725	0.830	0.651	0.800
		Collagen (+)	1.08	0.989	1.31	0.840	0.956	0.839	0.928	1.17	0.885	0.948	0.666	0.992	1.05	0.959	0.890

## Sheet: Sup Fig4
	Sup Fig.4a	Parent	Log (M)	mock			MOR			mock + Gαq/i1			MOR + Gαq/i1
			vehicle	0	0	0	0	0	0	0	0	0	0	0	0
			-10	0.65	0.3	0.3	0.69	-5.74	0.07	0.71	-1	0.07	0.72	-0.68	-0.11
			-9	1.02	0.59	0.15	1.82	-4.17	1.53	0.8	-0.89	-0.23	1.19	1.24	0.95
			-8	1.62	0.67	0.57	3.33	-4.57	3.14	0.98	-0.76	-0.06	11.2	13.5	11.2
			-7	1.25	0.57	0.87	3.73	-3.17	2.74	0.94	-0.6	0.42	41.1	42.1	36.2
			-6	1.39	0.96	0.59	4.04	-0.99	3.38	1.36	-0.3	0.88	50.9	47.6	43.8
	Sup Fig.4b	∆Gαi	Log (M)	mock			MOR			mock + Gαq/i1			MOR + Gαq/i1
			vehicle	0	0	0	0	0	0	0	0	0	0	0	0
			-10	0.11	-0.79	0.15	0.06	-1.01	-0.31	-0.2	-0.42	-0.31	1.9	-1	-0.13
			-9	0.73	-0.42	0.14	0.31	-0.34	-0.54	0	-0.39	-0.05	1.21	0.07	0.42
			-8	0.87	-0.54	0.67	0.72	0.03	-0.04	0.09	-0.18	0.13	6.55	7.11	5.14
			-7	0.47	0.3	0.16	0.58	-0.54	-0.42	0.35	-0.04	0.12	30.6	38	27.6
			-6	0.74	-0.27	0.79	0.54	0.04	0.51	0.6	0.13	0.96	46.3	46.8	41.1

## Sheet: Sup Fig5
	Sup Fig.5a	mock	8 ng	40 ng	200 ng	1000 ng		Sup Fig.5b	0 ng	8 ng	40 ng	200 ng	1000 ng		Sup Fig.5c	8 ng	Log (M)	Gαi1			Gαi2			Gαi3			Gαo			Gαz				Sup Fig.5d	1 ng	Log (M)	Gαi1			Gαi2			Gαi3			Gαo			Gαz
		20.15	380	811	2734.5	2350.5			22937	28371	65824	58653	74333				vehicle	100	100	100	100	100	100	100	100	100	100	100	100	100	100	100				vehicle	100	100	100	100	100	100	100	100	100	100	100	100	100
		25.4	266	1030.5	2803.5	3712.5			22132	29530	66542	168181	153779				-12	100.35	102.95	101.85	106.8	97.4	97	97.6	101.7	97.55	99.4	109.45	98.65	106.15	103.75	109.4				-12	102.9	88	128.45	109.85	95.75	118.15	113.45	103.35	108.6	106.35	119.15	106.95	110.6
		47.45	223.5	797	2109	3104.5			19867	24322	51944	127924	165470				-11	98.5	101.35	101.15	100.9	96.3	99.75	97.35	100.75	104.1	97.6	106.85	99.4	107.15	111	105.75				-11	106.85	94.4	126.2	123.15	96.55	100.9	108.5	97.65	140.95	113.25	109.5	128.25	113.7
																	-10	106.85	99.4	98.3	98.85	100.55	90.4	99.95	100.95	100.1	98.75	108.15	100.5	105.9	112.7	106				-10	114.75	106.05	130.95	105.9	101.2	133.2	125.3	104.5	150	111.65	111.45	133.8	109.55
																	-9	87.25	93	86.75	90.75	96.9	88.5	93.55	97.1	87.55	89.8	104.3	89.6	91.45	86.45	88.55				-9	113.65	102.8	118.95	93.15	84.4	115.65	125.25	101.65	132.05	110.3	101.65	105.85	105.6
																	-8	65.6	70.35	69.1	68.85	73.75	76.25	74.45	81.7	71.65	68.7	80.6	69.35	48.8	48.75	51.6				-8	111.35	96.35	150.1	94.6	82.35	110.2	119.2	90.75	127.9	104.6	94.05	117.6	94.3
																	-7	36.4	40.4	37.85	40.25	41.55	47.4	39.3	46.95	44.1	33.2	39.9	35.55	26.05	32.5	29.85				-7	101.05	91.75	137.75	92.3	72.1	113.6	108.5	94.2	126.2	99	88.35	121.35	93.4
																	-6	21.4	32.05	27.55	25.2	32.7	32.3	24.1	35.85	30.25	21.15	34.3	27.85	16.5	27.6	23.45				-6	102.65	85.55	143.75	82.85	74.65	107.4	107.75	94.45	125.35	100.3	79	112.2	100.55
																40 ng	Log (M)	Gαi1			Gαi2			Gαi3			Gαo			Gαz					10 ng	Log (M)	Gαi1			Gαi2			Gαi3			Gαo			Gαz
																	vehicle	100	100	100	100	100	100	100	100	100	100	100	100	100	100	100				vehicle	100	100	100	100	100	100	100	100	100	100	100	100	100
																	-12	102.55	104.25	117	97.5	100.45	104.2	101.7	93.1	111.7	99.65	99.95	117.3	102.6	97.85	117.1				-12	115.55	100	124.15	111.55	106.35	108	110.7	98.05	140.3	123.25	99.65	117.4	120.2
																	-11	94.4	103.9	118.75	98.55	101.7	108.65	101.65	102.05	109.15	107.6	102.85	118.7	94.25	98.55	109.9				-11	110.55	105.2	119.3	103.8	104.7	104.55	105.85	95.4	132.8	125.15	91.9	133.95	114.3
																	-10	90.45	100.3	120.7	91.35	106.05	112.75	95.25	96.1	108.35	94.1	96.45	125.2	87.35	93.5	114.6				-10	107.6	92.25	107.55	97.95	91.7	104.6	102.1	90.25	151.55	117.5	87.25	103.7	91.85
																	-9	75.6	76.85	91.4	76.95	81.15	93.7	78.6	81.65	89.95	76.2	77.3	97.15	50.75	35.65	55.05				-9	72.5	63.05	80.6	58.9	53.4	50.75	79.8	61.95	96.85	60.7	43.75	57.6	35.55
																	-8	35.05	29.85	41.55	39.1	37.6	47.05	40.25	36.2	43.15	29.75	25.15	34.75	15.3	15.3	15.25				-8	49.4	45.15	74.5	24.25	27.55	27.4	52.15	45.85	79.9	27.35	23.9	34.65	22.45
																	-7	12.1	11.6	14.75	12.3	12.8	14.05	14	13.45	14.4	10.05	11.15	10.85	7.9	11	6.65				-7	38.55	35.25	66.95	15.45	19.85	21.55	37.9	37	83.35	21	19.8	33.5	18.75
																	-6	8.1	9.15	10.15	7.35	9.05	8.7	8.35	9.85	10.1	7.2	10.35	8.5	5.9	9.55	4.55				-6	32.9	34.75	61.65	13.85	18.45	23.2	33	36.65	74.75	20.7	19.3	27.9	17.25
																200 ng	Log (M)	Gαi1			Gαi2			Gαi3			Gαo			Gαz					100 ng	Log (M)	Gαi1				Gαi2				Gαi3				Gαo
																	vehicle	100	100	100	100	100	100	100	100	100	100	100	100	100	100	100				vehicle	100	100	100	100	100	100	100	100	100	100	100	100	100
																	-12	109.55	110.6	109.7	113.95	105.3	101.5	104.4	106	106.05	111.9	110	103.45	108.65	115.15	117.55				-12	101.25	108.15	110.95	99.3	98.45	103.5	115.2	103.7	96.4	105.25	100.15	103.15	96.05
																	-11	111.4	110.5	111.4	116.2	107.55	104.5	112.75	105.4	110.65	112.75	111.4	111.6	107.55	110	112.5				-11	101.05	109.55	105.75	103.5	95.7	107.15	112.4	105.3	94.7	108.2	104.95	112.1	96.95
																	-10	102.4	105.9	98.05	111.45	102.9	90.8	103.35	104.65	95.65	106.8	105.1	101.7	74.45	57.2	68.55				-10	93.05	106.35	108.9	109.85	93	106.15	107.4	111.7	89.5	105.15	107.65	106.55	93.1
																	-9	55.25	49.15	48.3	64.85	53.4	49.3	55.3	56.65	49.55	52.9	39.45	40.1	20.25	13.7	11.75				-9	74.85	80.25	72.9	71.9	80.4	84.7	85.1	84.75	81.5	83.5	76.45	73.35	79.5
																	-8	12.25	12.45	10	13.7	10.65	10.35	14.95	15.2	13.8	9.25	10	7.1	8.75	8.65	5.25				-8	38.75	27.05	20.8	21.65	46.45	32.8	28.25	32.4	46.85	35.6	26.2	26.75	37.25
																	-7	6.35	7.15	6.35	5.35	5.65	4.7	6.45	7.6	6.8	6	8.15	5.5	5.75	9.35	4.5				-7	13.1	8.8	7	7.8	15.6	9.05	6.05	9.45	16.35	11.05	7	10.8	10.3
																	-6	4.75	7.15	5.65	3.9	5.45	4.7	4.7	7.3	5.85	5.85	8.5	5.45	5.9	6.75	3.5				-6	8.1	6.15	5.9	6.1	8	5.3	4.9	6	8.8	6.6	5.4	7.15	6.75
																1000 ng	Log (M)	Gαi1			Gαi2			Gαi3			Gαo			Gαz					1000 ng	Log (M)	Gαi1				Gαi2				Gαi3				Gαo
																	vehicle	100	100	100	100	100	100	100	100	100	100	100	100	100	100	100				vehicle	100	100	100	100	100	100	100	100	100	100	100	100	100
																	-14	108.65	103.2	119.9	109	96.15	101.5	110	101.85	109.3	103.1	108.45	107.4	110.7	105.55	109.85				-12	99.35	105.15	104.6	106.85	106.45	102.5	100	105.6	105.85	103.35	94.35	98.3	103
																	-13	101.75	106.7	119.85	101.35	111.3	102.15	105.65	101.35	108.8	95.8	109.15	107.45	103.15	101.5	88.65				-11	100.2	104.45	104.1	110.45	105.4	100.45	104.4	103.7	103.65	99.15	80.75	103.5	103.6
																	-12	86.95	88.2	103.2	87.35	85.05	99.6	101.3	90.05	94.25	91.3	84.4	89	66.4	47.45	47.25				-10	99.75	98.9	98.75	101.9	115.45	96.7	102.45	101.95	98.3	95.35	99.6	101.55	97.05
																	-11	44.75	42.45	51.75	55.75	43	50.35	64.05	47.55	51.15	38.5	31.6	36.15	15.7	19	12.1				-9	91.55	86.2	92	94.1	102	83.45	95.6	91.45	91.05	85.65	92.15	93.45	90.5
																	-10	13.4	16.3	19.65	13.05	13.7	13.45	22	17.8	19.95	11.55	15.3	13.75	9.85	16.95	8.8				-8	69.6	45.1	61.85	61.1	79.85	47.3	65.45	65.6	73.5	48.25	58.85	58.8	63
																	-9	9.35	12.05	15.05	7	11.05	8.6	12.5	11.95	15.2	9.7	14	12.1	8.85	14	8.7				-7	34.65	14.5	23.15	23.8	45.95	15.75	25.35	27.35	36.35	20.1	25.8	26.85	26.55
																	-8	8.55	12.3	13	5.5	10.7	7.15	11.55	11.35	14.55	8.55	14.05	12.45	8.05	13.25	7.1				-6	17.3	7.85	14.1	13.45	26.9	7.75	14.6	15.05	18.7	10.7	14.7	14.25	12.8
[truncated: 7 more columns]
